# Supplementary material for: Development and validation of a measurement tool to assess student perceptions of using real patients in physical therapy education at the Rocky Mountain University, the United States: a methodological study
Source: J Educ Eval Health Prof. 2024 Nov 7;21:30. doi: 10.3352/jeehp.2024.21.30 (PMC11637597; doi:10.3352/jeehp.2024.21.30)
Supplement: Supplementary file 1 [file jeehp-21-30-dataset1.xlsx]

## Sheet: Sheet1
	Overall Learning Value Q1	Overall Learning Value Q2	Overall Learning Value Q3	Overall Learning Value Q4	Overall Learning Value Q5	Total OL Value	Total OL Value Average	Total OL Value Average 2	Overall Learning Satisfaction Q1	Overall Learning Satisfaction Q2	Overall Learning Satisfaction Q3	Overall Learning Satisfaction Q4	Overall Learning Satisfaction Q5	Total OL Satisfaction	OL Satisfaction Average	Total OL Satisfaction Average 2	Confidence Q1	Overall Learning Confidence Q2	Overall Learning Confidence Q3	Overall Learning Confidence Q4	Overall Learning Confidence Q5	Total OL Confidence	Total OL Confidence Average	Total OL Confidence Average 2	Total OL all areas	Tota OL Average	Cognitive Value Q1	Cognitive Value Q2	Cognitive Value Q3	Cognitive Value Q4	Total C Value	Total C Value Average	Total C Value Average 2	Cognitive Satisfaction Q1	Cognitive Satisfaction Q3	Cognitive Satisfaction Q3	Cognitive Satisfaction Q4	Total C Satisfaction	Total C Staisfaction Average	Total C Satisfaction Average 2	Cognitive Confidence Q1	Cognitive Confidence Q2	Cognitive Confidence Q3	Cognitive Confidence Q4	Total C Confidence	Total C Confidence Average	Total C Confidence Average 2	Total Cognitive all areas	Total Cognitive Average
	4	4	4	4	4	20	5	4.65385	4	4	4	4	4	20	4	3.67385	4	4	4	4	4	20	4	3.60462	11.9323	3.97744	4	4	4	4	16	4	3.66731	4	4	4	4	16	4	3.64231	4	4	4	4	16	4	3.37692	10.6865	3.56218
	4	4	4	4	4	20	5		4	4	4	4	4	20	4		4	4	4	4	4	20	4				4	4	4	4	16	4		4	4	4	4	16	4		4	4	4	4	16	4
	4	4	4	4	4	20	5		4	4	4	4	4	20	4		4	4	4	4	4	20	4				4	4	4	4	16	4		4	4	4	4	16	4		4	4	4	4	16	4
	4	4	4	4	4	20	5		4	4	4	4	4	20	4		4	4	4	4	4	20	4				4	4	4	4	16	4		4	4	4	4	16	4		4	4	4	4	16	4
	3	2	3	2	3	13	3.25		3	2	3	1	3	12	2.4		3	2	3	2	3	13	2.6				2	2	4	4	12	3		2	2	3	3	10	2.5		1	1	4	4	10	2.5
	4	3	4	4	4	19	4.75		4	3	4	3	4	18	3.6		4	3	4	4	4	19	3.8				3	4	4	4	15	3.75		3	4	3	4	14	3.5		4	4	4	4	16	4
	4	4	4	4	4	20	5		4	4	4	4	4	20	4		3	3	3	3	3	15	3				4	4	4	4	16	4		3	3	3	3	12	3		4	4	4	4	16	4
	4	4	4	4	4	20	5		4	4	4	4	4	20	4		4	4	4	4	4	20	4				4	4	4	4	16	4		4	4	4	4	16	4		4	4	4	4	16	4
	4	4	4	4	4	20	5		4	4	4	4	4	20	4		4	3	4	4	4	19	3.8				3	4	4	4	15	3.75		3	4	4	4	15	3.75		2	4	4	4	14	3.5
	4	3	4	4	4	19	4.75		4	3	3	3	3	16	3.2		4	3	4	3	3	17	3.4				4	4	4	4	16	4		4	4	4	4	16	4		4	4	4	4	16	4
	4	3	4	2	4	17	4.25		4	4	4	4	4	20	4		4	4	4	4	4	20	4				3	3	3	4	13	3.25		3	3	3	4	13	3.25		2	2	2	4	10	2.5
	4	3	4	4	4	19	4.75		4	4	4	4	4	20	4		4	4	4	4	4	20	4				4	4	0	4	12	3		4	4	4	4	16	4		4	4	4	4	16	4
	4	3	4	4	4	19	4.75		4	3	4	4	4	19	3.8		4	3	4	4	4	19	3.8				4	4	4	3	15	3.75		4	4	4	3	15	3.75		4	4	2	2	12	3
	4	4	4	4	4	20	5		4	3	4	4	4	19	3.8		4	4	4	4	4	20	4				4	4	4	4	16	4		4	4	4	4	16	4		4	4	4	4	16	4
	4	3	4	4	4	19	4.75		4	3	4	4	4	19	3.8		4	3	4	4	4	19	3.8				4	4	3	4	15	3.75		3	3	3	4	13	3.25		4	4	2	4	14	3.5
	4	4	4	4	4	20	5		4	4	4	4	4	20	4		4	3	4	4	4	19	3.8				4	3	3	4	14	3.5		4	3	3	4	14	3.5		2	2	4	4	12	3
	4	3	4	4	4	19	4.75		4	3	4	4	4	19	3.8		4	3	4	4	4	19	3.8				4	4	4	4	16	4		4	4	4	4	16	4		4	4	4	4	16	4
	4	4	4	4	4	20	5		4	4	4	4	4	20	4		4	4	4	4	4	20	4				4	4	4	4	16	4		4	4	4	4	16	4		4	4	4	4	16	4
	4	3	4	4	4	19	4.75		4	3	4	4	4	19	3.8		4	3	4	3	3	17	3.4				3	4	3	4	14	3.5		3	3	3	4	13	3.25		2	2	2	4	10	2.5
	4	3	3	4	3	17	4.25		4	3	3	4	3	17	3.4		4	3	3	4	3	17	3.4				3	4	3	4	14	3.5		3	4	3	4	14	3.5		2	2	2	4	10	2.5
	4	4	4	4	4	20	5		4	4	4	4	4	20	4		4	4	4	4	4	20	4				4	4	4	4	16	4		4	4	4	4	16	4		4	4	4	4	16	4
	4	4	4	4	4	20	5		4	4	4	4	4	20	4		4	4	4	4	4	20	4				4	4	4	4	16	4		4	4	4	4	16	4		4	4	4	4	16	4
	4	4	4	4	4	20	5		4	3	4	4	4	19	3.8		4	4	4	4	4	20	4				4	4	4	4	16	4		4	4	4	4	16	4		4	4	4	4	16	4
	4	2	3	1	3	13	3.25		4	2	3	1	3	13	2.6		3	2	3	1	3	12	2.4				4	4	4	4	16	4		4	4	3	4	15	3.75		2	2	2	2	8	2
	4	4	4	4	4	20	5		4	3	4	4	4	19	3.8		4	2	4	4	4	18	3.6				4	4	4	4	16	4		4	4	4	4	16	4		4	4	4	4	16	4
	4	2	4	4	4	18	4.5		4	3	4	4	4	19	3.8		4	4	4	4	4	20	4				4	4	4	4	16	4		4	4	4	4	16	4		4	4	4	4	16	4
	4	3	4	4	4	19	4.75		4	3	4	4	4	19	3.8		4	3	4	4	4	19	3.8				4	4	4	4	16	4		4	4	4	4	16	4		4	4	4	4	16	4
	4	3	4	3	4	18	4.5		4	3	4	3	4	18	3.6		3	3	3	3	3	15	3				3	4	4	4	15	3.75		3	4	4	4	15	3.75		2	2	4	4	12	3
	4	4	4	3	4	19	4.75		4	4	4	4	4	20	4		4	4	4	4	4	20	4				4	4	4	4	16	4		4	4	4	4	16	4		4	4	4	4	16	4
	4	3	4	3	4	18	4.5		4	3	4	3	4	18	3.6		4	4	4	3	4	19	3.8				3	4	4	4	15	3.75		3	4	4	4	15	3.75		2	4	2	4	12	3
	4	4	4	4	4	20	5		4	4	4	4	4	20	4		4	3	4	3	4	18	3.6				4	4	4	4	16	4		4	4	4	4	16	4		4	4	4	4	16	4
	4	4	4	4	4	20	5		4	4	4	4	4	20	4		4	4	3	4	4	19	3.8				4	4	3	4	15	3.75		4	4	4	4	16	4		4	4	4	4	16	4
	3	2	3	2	4	14	3.5		4	3	3	3	3	16	3.2		4	3	3	3	4	17	3.4				3	4	3	4	14	3.5		3	4	3	4	14	3.5		2	4	2	4	12	3
	4	4	4	4	4	20	5		4	4	4	4	4	20	4		4	4	4	4	4	20	4				4	4	4	4	16	4		4	4	4	4	16	4		4	4	4	4	16	4
	4	4	4	4	4	20	5		4	4	4	4	4	20	4		4	4	4	4	4	20	4				4	4	4	4	16	4		4	4	4	4	16	4		4	4	4	4	16	4
	4	4	4	4	4	20	5		4	4	4	4	4	20	4		4	4	4	4	4	20	4				4	4	4	4	16	4		4	4	4	4	16	4		4	4	4	4	16	4
	4	4	2	3	4	17	4.25		4	3	3	4	3	17	3.4		3	3	2	3	3	14	2.8				3	3	3	4	13	3.25		3	3	3	4	13	3.25		2	2	2	4	10	2.5
	4	3	4	4	4	19	4.75		3	3	4	4	3	17	3.4		3	3	4	4	3	17	3.4				4	3	4	4	15	3.75		3	3	4	4	14	3.5		2	2	4	4	12	3
	4	4	4	4	4	20	5		4	4	4	4	4	20	4		4	4	4	4	4	20	4				4	4	4	4	16	4		4	4	4	4	16	4		4	4	4	4	16	4
	4	4	4	4	4	20	5		4	4	4	4	4	20	4		4	4	4	4	4	20	4				4	4	4	4	16	4		4	4	4	4	16	4		4	4	4	4	16	4
	4	4	4	4	4	20	5		4	4	4	4	4	20	4		4	4	4	4	4	20	4				4	4	4	4	16	4		4	4	4	4	16	4		4	4	4	4	16	4
	4	4	4	2	4	18	4.5		4	4	4	2	4	18	3.6		3	4	4	3	4	18	3.6				4	4	4	4	16	4		4	4	4	4	16	4		4	4	4	4	16	4
	4	3	4	2	4	17	4.25		4	4	4	4	4	20	4		4	4	4	2	3	17	3.4				3	3	4	3	13	3.25		2	3	3	4	12	3		4	4	4	4	16	4
	4	4	4	4	4	20	5		4	4	4	4	4	20	4		4	4	4	4	4	20	4				4	4	4	4	16	4		4	4	4	4	16	4		4	4	4	4	16	4
	4	4	4	3	4	19	4.75		4	4	4	3	4	19	3.8		4	4	4	3	4	19	3.8				4	4	4	4	16	4		4	4	4	4	16	4		4	4	4	4	16	4
	4	4	4	4	4	20	5		4	3	4	4	4	19	3.8		4	4	4	4	4	20	4				4	4	4	4	16	4		4	4	4	4	16	4		4	4	4	4	16	4
	3	1	2	1	3	10	2.5		2	1	1	1	1	6	1.2		2	1	1	2	2	8	1.6				3	3	1	3	10	2.5		2	2	2	3	9	2.25		2	2	2	2	8	2
	4	4	4	4	4	20	5		4	4	3	4	4	19	3.8		3	3	3	3	3	15	3				3	3	3	4	13	3.25		3	3	3	3	12	3		2	2	2	2	8	2
	4	3	4	4	4	19	4.75		4	4	4	3	4	19	3.8		4	4	4	2	4	18	3.6				4	4	4	4	16	4		4	4	4	4	16	4		4	4	4	4	16	4
	3	3	3	2	4	15	3.75		3	4	4	3	4	18	3.6		3	4	4	3	3	17	3.4				4	2	3	4	13	3.25		4	2	3	4	13	3.25		4	2	2	4	12	3
	4	3	3	4	3	17	4.25		3	3	3	3	3	15	3		3	3	3	3	3	15	3				3	3	3	4	13	3.25		3	3	3	4	13	3.25		2	2	2	2	8	2
	4	4	3	3	4	18	4.5		3	4	4	3	4	18	3.6		3	4	3	3	4	17	3.4				4	4	3	3	14	3.5		3	4	3	3	13	3.25		2	2	2	2	8	2
	3	3	3	3	4	16	4		3	4	4	3	4	18	3.6		3	3	4	3	3	16	3.2				4	4	4	4	16	4		4	4	4	4	16	4		4	4	4	4	16	4
	4	3	4	4	4	19	4.75		4	3	4	4	4	19	3.8		3	3	4	4	4	18	3.6				4	4	4	3	15	3.75		4	4	4	3	15	3.75		4	4	4	2	14	3.5
	4	3	3	3	4	17	4.25		4	3	4	3	4	18	3.6		4	2	4	2	4	16	3.2				3	4	4	3	14	3.5		4	4	4	3	15	3.75		2	4	4	4	14	3.5
	4	4	4	3	4	19	4.75		4	3	4	3	4	18	3.6		3	2	4	3	4	16	3.2				3	3	4	4	14	3.5		2	3	3	3	11	2.75		2	2	4	4	12	3
	4	3	4	3	3	17	4.25		4	3	4	3	3	17	3.4		4	4	4	3	3	18	3.6				3	4	2	3	12	3		3	3	2	2	10	2.5		2	2	2	2	8	2
	4	4	4	4	4	20	5		4	4	4	4	4	20	4		4	4	4	4	4	20	4				4	4	4	4	16	4		4	4	4	4	16	4		4	4	4	4	16	4
	4	4	4	4	4	20	5		4	4	4	4	4	20	4		4	4	4	4	4	20	4				3	3	4	4	14	3.5		4	4	4	4	16	4		4	4	4	4	16	4
	4	3	4	4	4	19	4.75		4	3	4	4	4	19	3.8		3	4	4	4	4	19	3.8				4	4	4	3	15	3.75		4	4	4	3	15	3.75		4	4	4	2	14	3.5
	4	3	3	3	3	16	4		4	4	4	4	4	20	4		4	3	3	3	3	16	3.2				4	4	4	4	16	4		4	4	4	4	16	4		4	4	4	4	16	4
	4	4	4	4	4	20	5		4	4	4	4	4	20	4		4	4	4	4	4	20	4				4	4	4	4	16	4		4	4	4	4	16	4		4	4	4	4	16	4
	4	4	4	4	4	20	5		4	4	4	4	4	20	4		4	4	4	4	4	20	4				4	4	4	4	16	4		4	4	4	4	16	4		4	4	4	4	16	4
	4	3	4	3	4	18	4.5		4	3	4	3	4	18	3.6		4	2	4	3	4	17	3.4				3	4	3	0	10	2.5		3	3	3	0	9	2.25		2	2	2	4	10	2.5
	4	3	3	4	4	18	4.5		3	3	3	3	3	15	3		3	2	3	3	2	13	2.6				3	3	2	2	10	2.5		3	3	3	2	11	2.75		2	2	2	2	8	2
	4	4	4	4	4	20	5		4	4	4	4	4	20	4		4	4	4	4	4	20	4				4	4	4	4	16	4		4	4	4	4	16	4		4	4	4	4	16	4
	4	4	4	4	4	20	5		3	3	3	3	3	15	3		3	3	3	3	3	15	3				4	4	4	4	16	4		4	4	4	4	16	4		4	4	4	4	16	4
	4	3	3	3	4	17	4.25		3	3	3	3	4	16	3.2		4	3	3	4	4	18	3.6				2	3	4	4	13	3.25		2	3	4	4	13	3.25		2	2	4	4	12	3
	4	4	4	4	4	20	5		3	4	4	2	4	17	3.4		3	4	4	4	4	19	3.8				4	4	4	4	16	4		4	4	4	4	16	4		4	4	4	4	16	4
	4	4	4	4	4	20	5		4	4	4	4	4	20	4		4	4	4	4	4	20	4				4	4	4	4	16	4		4	4	4	4	16	4		4	4	4	4	16	4
	4	2	4	4	4	18	4.5		4	3	4	4	4	19	3.8		4	3	4	4	4	19	3.8				4	4	4	4	16	4		4	4	4	4	16	4		4	4	4	4	16	4
	4	3	4	4	4	19	4.75		4	3	4	4	4	19	3.8		4	3	4	4	4	19	3.8				3	4	4	4	15	3.75		3	4	4	4	15	3.75		2	4	4	4	14	3.5
	4	3	4	4	4	19	4.75		4	3	4	3	3	17	3.4		4	3	4	3	4	18	3.6				3	3	4	4	14	3.5		3	3	4	4	14	3.5		2	2	4	4	12	3
	4	4	4	4	4	20	5		4	4	4	4	4	20	4		4	4	4	4	4	20	4				3	4	4	4	15	3.75		4	4	4	4	16	4		4	4	4	4	16	4
	4	3	4	4	4	19	4.75		4	3	4	4	4	19	3.8		4	4	4	4	4	20	4				3	4	4	4	15	3.75		3	4	4	4	15	3.75		4	4	4	4	16	4
	4	4	4	4	4	20	5		4	4	4	4	4	20	4		4	4	4	4	4	20	4				4	4	4	4	16	4		4	4	4	4	16	4		4	4	4	4	16	4
	4	3	4	3	4	18	4.5		4	3	4	3	4	18	3.6		4	3	4	3	4	18	3.6				4	4	3	3	14	3.5		4	4	3	3	14	3.5		4	4	2	2	12	3
	4	4	3	2	3	16	4		4	4	4	4	4	20	4		2	4	2	2	3	13	2.6				4	4	4	4	16	4		4	4	3	3	14	3.5		4	2	2	2	10	2.5
	4	3	4	3	4	18	4.5		4	4	3	4	4	19	3.8		4	4	4	4	4	20	4				4	4	3	3	14	3.5		4	4	3	3	14	3.5		4	4	2	2	12	3
	4	4	4	4	4	20	5		4	4	4	4	4	20	4		4	4	4	4	4	20	4				4	4	4	4	16	4		4	4	4	4	16	4		4	4	4	4	16	4
	3	4	4	3	4	18	4.5		3	3	4	3	4	17	3.4		3	3	4	4	4	18	3.6				4	4	3	4	15	3.75		4	4	3	4	15	3.75		4	4	2	4	14	3.5
	4	4	4	4	4	20	5		4	4	4	4	4	20	4		4	4	4	4	4	20	4				4	4	4	4	16	4		4	4	4	4	16	4		4	4	4	4	16	4
	3	2	3	4	4	16	4		3	2	0	0	0	5	1		4	2	3	4	4	17	3.4				3	4	3	4	14	3.5		3	4	3	4	14	3.5		2	4	2	4	12	3
	4	4	4	4	4	20	5		4	4	4	4	4	20	4		4	4	4	4	4	20	4				4	4	4	4	16	4		4	4	4	4	16	4		4	4	4	4	16	4
	4	3	4	4	4	19	4.75		4	3	4	4	4	19	3.8		4	4	4	4	4	20	4				4	4	4	4	16	4		4	4	4	4	16	4		4	4	4	4	16	4
	4	4	4	4	4	20	5		4	4	4	4	4	20	4		4	4	4	4	4	20	4				4	4	4	4	16	4		4	4	4	4	16	4		4	4	4	4	16	4
	4	4	4	4	4	20	5		4	4	4	3	4	19	3.8		4	4	4	4	4	20	4				3	4	4	4	15	3.75		3	4	3	4	14	3.5		2	4	4	4	14	3.5
	4	3	4	4	4	19	4.75		4	3	4	4	4	19	3.8		4	3	4	4	4	19	3.8				3	4	3	4	14	3.5		3	4	3	4	14	3.5		4	4	4	4	16	4
	4	3	4	4	4	19	4.75		4	3	4	4	4	19	3.8		4	3	4	4	4	19	3.8				4	4	4	4	16	4		4	4	4	4	16	4		4	4	4	4	16	4
	4	4	4	4	4	20	5		4	4	4	4	4	20	4		4	4	4	4	4	20	4				4	4	4	4	16	4		4	4	4	4	16	4		4	4	4	4	16	4
	4	3	4	4	4	19	4.75		4	3	4	4	4	19	3.8		4	4	4	4	4	20	4				3	4	4	4	15	3.75		4	4	4	4	16	4		4	4	4	4	16	4
	4	3	4	4	4	19	4.75		4	4	4	4	4	20	4		4	3	4	4	4	19	3.8				4	4	4	4	16	4		4	4	4	4	16	4		4	4	4	4	16	4
	3	3	4	3	3	16	4		4	3	4	3	3	17	3.4		3	3	4	3	3	16	3.2				3	3	4	3	13	3.25		3	3	4	3	13	3.25		2	2	2	2	8	2
	4	3	4	4	4	19	4.75		4	3	4	3	4	18	3.6		3	3	4	3	4	17	3.4				3	3	3	3	12	3		3	3	3	3	12	3		2	2	2	4	10	2.5
	4	3	3	2	3	15	3.75		4	3	3	2	3	15	3		4	3	3	2	3	15	3				3	3	3	4	13	3.25		3	3	3	4	13	3.25		2	2	2	4	10	2.5
	4	3	4	4	4	19	4.75		4	4	4	4	4	20	4		3	4	4	3	4	18	3.6				4	4	4	4	16	4		4	4	4	4	16	4		4	4	4	4	16	4
	4	4	4	3	4	19	4.75		4	4	4	4	3	19	3.8		4	3	4	3	3	17	3.4				3	3	2	3	11	2.75		3	3	3	3	12	3		4	2	2	2	10	2.5
	4	3	4	4	4	19	4.75		4	3	4	4	4	19	3.8		4	3	4	4	4	19	3.8				2	2	4	4	12	3		4	4	4	4	16	4		4	4	4	4	16	4
	4	4	3	4	4	19	4.75		4	4	3	4	4	19	3.8		2	2	2	4	2	12	2.4				3	3	2	4	12	3		2	3	3	2	10	2.5		2	2	4	4	12	3
	4	3	4	4	4	19	4.75		4	4	4	4	4	20	4		4	4	4	4	4	20	4				3	4	4	4	15	3.75		3	4	4	4	15	3.75		2	4	4	4	14	3.5
	4	3	4	3	4	18	4.5		4	3	4	3	4	18	3.6		4	3	4	3	4	18	3.6				3	3	4	4	14	3.5		3	3	4	4	14	3.5		4	2	4	4	14	3.5
	4	4	4	4	4	20	5		4	4	4	4	4	20	4		4	4	4	4	4	20	4				4	4	4	4	16	4		4	4	4	4	16	4		4	4	4	4	16	4
	4	4	3	4	4	19	4.75		4	4	4	4	4	20	4		3	4	3	3	4	17	3.4				4	4	3	4	15	3.75		4	4	4	4	16	4		4	4	4	4	16	4
	4	3	4	4	4	19	4.75		3	2	2	2	4	13	2.6		4	4	4	4	4	20	4				3	3	3	3	12	3		3	3	3	3	12	3		2	2	2	2	8	2
	4	4	4	4	4	20	5		4	4	4	4	4	20	4		4	4	4	4	4	20	4				4	4	4	4	16	4		4	4	4	4	16	4		4	4	4	4	16	4
	3	3	4	3	3	16	4		4	3	4	3	3	17	3.4		4	4	4	3	3	18	3.6				0	0	0	0	0	0		0	0	0	0	0	0		0	0	0	0	0	0
	4	4	4	4	4	20	5		4	4	4	4	4	20	4		4	4	4	4	4	20	4				4	4	4	4	16	4		4	4	4	4	16	4		4	4	4	4	16	4
	4	3	3	3	4	17	4.25		3	3	3	3	3	15	3		3	3	3	3	3	15	3				3	3	3	3	12	3		3	3	3	3	12	3		2	2	2	2	8	2
	4	4	3	3	4	18	4.5		4	4	3	3	4	18	3.6		3	3	3	3	3	15	3				3	4	3	4	14	3.5		4	4	3	4	15	3.75		2	2	2	2	8	2
	1	1	2	1	4	9	2.25		1	4	2	4	2	13	2.6		1	2	2	3	1	9	1.8				4	2	4	2	12	3		1	4	1	3	9	2.25		1	1	1	1	4	1
	4	4	4	4	4	20	5		4	4	4	4	4	20	4		4	4	4	4	4	20	4				3	4	3	4	14	3.5		4	4	4	4	16	4		2	2	2	2	8	2
	4	4	4	4	4	20	5		4	4	4	4	4	20	4		4	4	4	4	4	20	4				4	4	4	4	16	4		4	4	4	4	16	4		4	4	4	4	16	4
	4	4	4	4	4	20	5		4	4	4	4	4	20	4		4	4	4	4	4	20	4				4	4	4	4	16	4		4	4	4	4	16	4		4	4	4	4	16	4
	4	4	4	4	4	20	5		4	4	4	4	4	20	4		4	4	4	4	4	20	4				4	4	4	4	16	4		4	4	4	4	16	4		4	4	2	4	14	3.5
	4	3	4	3	4	18	4.5		4	3	4	3	4	18	3.6		4	3	4	3	4	18	3.6				3	4	3	4	14	3.5		4	3	4	3	14	3.5		4	2	4	2	12	3
	4	3	4	3	4	18	4.5		4	4	4	3	4	19	3.8		4	3	4	3	4	18	3.6				4	4	3	4	15	3.75		4	4	3	4	15	3.75		4	4	4	4	16	4
	4	3	4	4	4	19	4.75		4	3	4	4	4	19	3.8		4	3	4	4	4	19	3.8				4	3	4	4	15	3.75		4	3	4	4	15	3.75		4	2	4	4	14	3.5
	4	3	3	2	4	16	4		4	3	3	2	4	16	3.2		3	3	3	2	4	15	3				4	3	3	4	14	3.5		4	3	3	4	14	3.5		4	2	2	4	12	3
	4	4	4	4	4	20	5		3	3	3	3	3	15	3		3	3	3	3	3	15	3				3	3	4	4	14	3.5		3	3	4	4	14	3.5		4	4	0	0	8	2
	4	4	4	4	4	20	5		4	4	4	4	4	20	4		4	3	4	4	4	19	3.8				4	4	4	4	16	4		4	4	3	3	14	3.5		4	4	2	4	14	3.5
	4	3	4	3	4	18	4.5		4	3	4	3	4	18	3.6		4	3	4	3	4	18	3.6				3	3	4	4	14	3.5		3	3	4	4	14	3.5		2	2	4	4	12	3
	4	4	4	4	4	20	5		4	3	3	3	4	17	3.4		3	3	3	3	3	15	3				4	4	3	4	15	3.75		4	4	4	4	16	4		2	2	2	4	10	2.5
	4	4	4	4	4	20	5		4	4	4	4	4	20	4		4	4	4	4	4	20	4				4	4	4	4	16	4		4	4	4	4	16	4		4	4	4	4	16	4
	4	3	4	4	4	19	4.75		4	3	4	3	4	18	3.6		4	3	4	3	4	18	3.6				3	3	4	4	14	3.5		4	3	4	4	15	3.75		2	2	4	4	12	3
	4	3	4	2	4	17	4.25		4	3	4	2	4	17	3.4		3	3	3	2	4	15	3				3	4	4	4	15	3.75		3	3	4	3	13	3.25		2	2	4	2	10	2.5
	4	2	4	3	4	17	4.25		4	3	4	3	4	18	3.6		4	1	4	2	3	14	2.8				3	4	4	4	15	3.75		2	3	4	4	13	3.25		2	2	2	4	10	2.5
	4	4	4	4	4	20	5		3	3	3	3	3	15	3		3	3	3	3	3	15	3				3	3	3	3	12	3		3	3	3	3	12	3		2	2	2	2	8	2
	4	3	4	3	4	18	4.5		4	3	4	3	4	18	3.6		3	3	4	2	4	16	3.2				3	4	3	4	14	3.5		3	4	4	4	15	3.75		2	2	2	2	8	2
	4	3	4	4	4	19	4.75		3	3	4	3	4	17	3.4		3	3	4	3	4	17	3.4				4	4	4	4	16	4		4	4	4	4	16	4		4	4	4	4	16	4
	4	4	4	4	4	20	5		4	4	4	4	4	20	4		4	4	4	4	4	20	4				4	4	4	4	16	4		4	4	4	4	16	4		4	4	4	4	16	4
[truncated: 51 more columns]
